# Supplementary material for: Dissecting the Genetic Basis of Yield Traits and Validation of a Novel Quantitative Trait Locus for Grain Width and Weight in Rice
Source: Plants (Basel). 2024 Mar 8;13(6):770. doi: 10.3390/plants13060770 (PMC10975080; doi:10.3390/plants13060770)
Supplement: Supplementary file 1 [file plants-13-00770-s001.zip]

Archive with 2 entries (2 files):
- Supplemental Figure.pptx
- Supplemental Table.docx
